# Supplementary material for: Insights into the Structure and Function of TRIP-1, a Newly Identified Member in Calcified Tissues
Source: Biomolecules. 2023 Feb 22;13(3):412. doi: 10.3390/biom13030412 (PMC10046519; doi:10.3390/biom13030412)
Supplement: Supplementary file 1 [file biomolecules-13-00412-s001.zip]

Archive with 2 entries (2 files):
- Supplementary Materials.pdf
- supplementary Tables.xlsx
