# Supplementary material for: Insights into the Structure and Function of TRIP-1, a Newly Identified Member in Calcified Tissues
Source: Biomolecules. 2023 Feb 22;13(3):412. doi: 10.3390/biom13030412 (PMC10046519; doi:10.3390/biom13030412)
Supplement: Supplementary file 1 [file biomolecules-13-00412-s001.zip › supplementary Tables.xlsx]

## Sheet: Supplementary Table S1
Supplementary Table S1. Table showing the list of proteins identified from MVs of MC3T3 and MC3T3-TRIP-1OE cells. The table is sorted based on protein expression values. (Please find in attached excel sheet).
MC3T3 and MC3T3-TRIP-1OE cells. The table is sorted based on protein expression values.	Accession Number	Alternate ID	Normalized total sprectra MC3T3	Normalized total sprectra MC3T3-TRIP-1OE	Log2 fold change
(Please find in attached excel sheet).	E9PZF0_MOUSE	Gm20390	8.5875	0	NA
Septin-7 OS=Mus musculus OX=10090 GN=Sept7 PE=1 SV=2	E9Q1G8_MOUSE		8.5875	0	NA
Epoxide hydrolase OS=Mus musculus OX=10090 GN=Ephx1 PE=1 SV=1	E9PWK1_MOUSE	Ephx1	7.1562	0	NA
Uncharacterized protein OS=Mus musculus OX=10090 GN=Gsn PE=2 SV=1	Q3TGJ9_MOUSE	Gsn	7.1562	0	NA
Puromycin-sensitive aminopeptidase OS=Mus musculus OX=10090 GN=Npepps PE=1 SV=2	PSA_MOUSE	Npepps	7.1562	0	NA
Clathrin heavy chain 1 OS=Mus musculus OX=10090 GN=Cltc PE=1 SV=3	CLH1_MOUSE	Cltc	6.4406	0	NA
Carboxypeptidase Q (Fragment) OS=Mus musculus OX=10090 GN=Cpq PE=1 SV=1	A0A2I3BS14_MOUSE	Cpq	5.725	0	NA
Guanine nucleotide-binding protein G(q) subunit alpha OS=Mus musculus OX=10090 GN=Gnaq PE=1 SV=4	GNAQ_MOUSE	Gnaq	5.725	0	NA
Unconventional myosin-Ic OS=Mus musculus OX=10090 GN=Myo1c PE=1 SV=2	MYO1C_MOUSE	Myo1c	5.725	0	NA
Uncharacterized protein OS=Mus musculus OX=10090 GN=Vdac1 PE=2 SV=1	Q3U6K8_MOUSE	Vdac1	5.725	0	NA
Aspartylglucosaminidase, isoform CRA_b OS=Mus musculus OX=10090 GN=Aga PE=1 SV=1	A2RSS6_MOUSE	Aga	5.0093	0	NA
Alpha-synuclein OS=Mus musculus OX=10090 GN=Snca PE=1 SV=2	SYUA_MOUSE	Snca	30.056	0	NA
Adenylate kinase isoenzyme 1 OS=Mus musculus OX=10090 GN=Ak1 PE=1 SV=1	KAD1_MOUSE	Ak1	5.0093	0	NA
Adenylyl cyclase-associated protein 1 OS=Mus musculus OX=10090 GN=Cap1 PE=1 SV=4	CAP1_MOUSE	Cap1	5.0093	0	NA
F-actin-capping protein subunit beta OS=Mus musculus OX=10090 GN=Capzb PE=1 SV=3	CAPZB_MOUSE	Capzb	5.0093	0	NA
Dihydropyrimidinase-related protein 2 OS=Mus musculus OX=10090 GN=Dpysl2 PE=1 SV=2	DPYL2_MOUSE	Dpysl2	5.0093	0	NA
Naglu OS=Mus musculus OX=10090 GN=Naglu PE=2 SV=1	O54752_MOUSE	Naglu	5.0093	0	NA
Serine/threonine-protein phosphatase OS=Mus musculus OX=10090 GN=Ppp3ca PE=2 SV=1	B2RRX2_MOUSE	Ppp3ca	5.0093	0	NA
S100 calcium binding protein A10 (Calpactin), isoform CRA_a OS=Mus musculus OX=10090 GN=S100a10 PE=1 SV=1	Q3TC45_MOUSE	S100a10	5.0093	0	NA
MCG10343, isoform CRA_b OS=Mus musculus OX=10090 GN=Slc25a3 PE=1 SV=1	G5E902_MOUSE	Slc25a3	5.0093	0	NA
ATP synthase subunit beta, mitochondrial OS=Mus musculus OX=10090 GN=Atp5f1b PE=1 SV=2	ATPB_MOUSE	Atp5f1b	4.2937	0	NA
Glucosylceramidase OS=Mus musculus OX=10090 GN=Gba PE=1 SV=1	GLCM_MOUSE	Gba	4.2937	0	NA
Glypican-1 OS=Mus musculus OX=10090 GN=Gpc1 PE=1 SV=1	GPC1_MOUSE	Gpc1	4.2937	0	NA
RAS related protein 1b, isoform CRA_a OS=Mus musculus OX=10090 GN=Rap1b PE=1 SV=1	Q52L50_MOUSE	Rap1b	4.2937	0	NA
Uncharacterized protein OS=Mus musculus OX=10090 GN=Rhoa PE=2 SV=1	Q3TN61_MOUSE	Rhoa	4.2937	0	NA
Uncharacterized protein OS=Mus musculus OX=10090 GN=Stom PE=2 SV=1	Q8BPA1_MOUSE	Stom	4.2937	0	NA
Cathepsin B OS=Mus musculus OX=10090 GN=Ctsb PE=1 SV=2	CATB_MOUSE	Ctsb	3.5781	0	NA
Rab GDP dissociation inhibitor alpha OS=Mus musculus OX=10090 GN=Gdi1 PE=1 SV=3	GDIA_MOUSE	Gdi1	3.5781	0	NA
Heat shock 70 kDa protein 4 OS=Mus musculus OX=10090 GN=Hspa4 PE=1 SV=1	HSP74_MOUSE	Hspa4	3.5781	0	NA
Malate dehydrogenase, cytoplasmic OS=Mus musculus OX=10090 GN=Mdh1 PE=1 SV=3	MDHC_MOUSE	Mdh1	3.5781	0	NA
Myeloid-associated differentiation marker OS=Mus musculus OX=10090 GN=Myadm PE=1 SV=2	MYADM_MOUSE	Myadm	3.5781	0	NA
Uncharacterized protein OS=Mus musculus OX=10090 GN=Pdia6 PE=2 SV=1	Q3TJL8_MOUSE	Pdia6	3.5781	0	NA
D-3-phosphoglycerate dehydrogenase OS=Mus musculus OX=10090 GN=Phgdh PE=1 SV=3	SERA_MOUSE	Phgdh	3.5781	0	NA
Choline transporter-like protein 1 OS=Mus musculus OX=10090 GN=Slc44a1 PE=1 SV=1	A2AMH5_MOUSE	Slc44a1	3.5781	0	NA
Uncharacterized protein OS=Mus musculus OX=10090 GN=Sntb2 PE=2 SV=1	Q3V2N5_MOUSE	Sntb2	3.5781	0	NA
ATP-citrate synthase OS=Mus musculus OX=10090 GN=Acly PE=1 SV=1	ACLY_MOUSE	Acly	2.8625	0	NA
AHNAK nucleoprotein 2 (Fragment) OS=Mus musculus OX=10090 GN=Ahnak2 PE=1 SV=1	F7CVJ5_MOUSE	Ahnak2	2.8625	0	NA
Alcohol dehydrogenase [NADP(+)] OS=Mus musculus OX=10090 GN=Akr1a1 PE=1 SV=3	AK1A1_MOUSE	Akr1a1	2.8625	0	NA
Actin-related protein 2/3 complex subunit 4 OS=Mus musculus OX=10090 GN=Arpc4 PE=1 SV=3	ARPC4_MOUSE	Arpc4	2.8625	0	NA
Bifunctional purine biosynthesis protein PURH OS=Mus musculus OX=10090 GN=Atic PE=1 SV=2	PUR9_MOUSE	Atic	2.8625	0	NA
ATP synthase subunit alpha, mitochondrial OS=Mus musculus OX=10090 GN=Atp5f1a PE=1 SV=1	ATPA_MOUSE	Atp5f1a	2.8625	0	NA
V-type proton ATPase subunit a OS=Mus musculus OX=10090 GN=Atp6v0a1 PE=1 SV=1	K3W4T3_MOUSE	Atp6v0a1	2.8625	0	NA
Calumenin OS=Mus musculus OX=10090 GN=Calu PE=1 SV=1	CALU_MOUSE	Calu	2.8625	0	NA
Chloride intracellular channel protein 1 OS=Mus musculus OX=10090 GN=Clic1 PE=1 SV=3	CLIC1_MOUSE	Clic1	2.8625	0	NA
Elongation factor 1-gamma OS=Mus musculus OX=10090 GN=Eef1g PE=1 SV=3	EF1G_MOUSE	Eef1g	2.8625	0	NA
Aspartate aminotransferase, cytoplasmic OS=Mus musculus OX=10090 GN=Got1 PE=1 SV=3	AATC_MOUSE	Got1	2.8625	0	NA
Beta-glucuronidase OS=Mus musculus OX=10090 GN=Gusb PE=1 SV=2	BGLR_MOUSE	Gusb	2.8625	0	NA
Beta-hexosaminidase subunit beta OS=Mus musculus OX=10090 GN=Hexb PE=1 SV=2	HEXB_MOUSE	Hexb	2.8625	0	NA
Stress-70 protein, mitochondrial OS=Mus musculus OX=10090 GN=Hspa9 PE=1 SV=3	GRP75_MOUSE	Hspa9	2.8625	0	NA
Importin subunit beta-1 OS=Mus musculus OX=10090 GN=Kpnb1 PE=1 SV=2	IMB1_MOUSE	Kpnb1	2.8625	0	NA
Nucleobindin-1 OS=Mus musculus OX=10090 GN=Nucb1 PE=1 SV=2	NUCB1_MOUSE	Nucb1	2.8625	0	NA
ATP-dependent 6-phosphofructokinase, liver type OS=Mus musculus OX=10090 GN=Pfkl PE=1 SV=4	PFKAL_MOUSE	Pfkl	2.8625	0	NA
Phosphoglucomutase-1 OS=Mus musculus OX=10090 GN=Pgm1 PE=1 SV=4	PGM1_MOUSE	Pgm1	2.8625	0	NA
Putative phospholipase B-like 2 OS=Mus musculus OX=10090 GN=Plbd2 PE=1 SV=2	PLBL2_MOUSE	Plbd2	2.8625	0	NA
Periostin OS=Mus musculus OX=10090 GN=Postn PE=1 SV=2	POSTN_MOUSE	Postn	2.8625	0	NA
RAB5B, member RAS oncogene family OS=Mus musculus OX=10090 GN=Rab5b PE=1 SV=1	B2RPS1_MOUSE	Rab5b	2.8625	0	NA
Uncharacterized protein OS=Mus musculus OX=10090 GN=Rala PE=2 SV=1	Q9CXY0_MOUSE	Rala	2.8625	0	NA
Uncharacterized protein OS=Mus musculus OX=10090 GN=Stip1 PE=2 SV=1	Q3THQ5_MOUSE	Stip1	2.8625	0	NA
Tubulin alpha chain OS=Mus musculus OX=10090 GN=Tuba1c PE=2 SV=1	Q3TIZ0_MOUSE	Tuba1c	2.8625	0	NA
Utrophin OS=Mus musculus OX=10090 GN=Utrn PE=1 SV=1	E9Q6R7_MOUSE	Utrn	2.8625	0	NA
Beta-galactosidase (Fragment) OS=Mus musculus OX=10090 PE=2 SV=1	Q8C659_MOUSE		2.8625	0	NA
Adenosylhomocysteinase OS=Mus musculus OX=10090 GN=Ahcy PE=1 SV=1	Q3TF14_MOUSE	Ahcy	2.1469	0	NA
Aldose reductase OS=Mus musculus OX=10090 GN=Akr1b1 PE=1 SV=3	ALDR_MOUSE	Akr1b1	2.1469	0	NA
ADP-ribosylation factor 1 OS=Mus musculus OX=10090 GN=Arf1 PE=1 SV=2	ARF1_MOUSE	Arf1	2.1469	0	NA
Acid ceramidase OS=Mus musculus OX=10090 GN=Asah1 PE=1 SV=1	ASAH1_MOUSE	Asah1	2.1469	0	NA
Sodium/potassium-transporting ATPase subunit beta-1 OS=Mus musculus OX=10090 GN=Atp1b1 PE=1 SV=1	AT1B1_MOUSE	Atp1b1	2.1469	0	NA
Uncharacterized protein OS=Mus musculus OX=10090 GN=Capg PE=2 SV=1	Q3TNN6_MOUSE	Capg	2.1469	0	NA
T-complex protein 1 subunit gamma OS=Mus musculus OX=10090 GN=Cct3 PE=2 SV=1	Q3UJP4_MOUSE	Cct3	2.1469	0	NA
T-complex protein 1 subunit theta (Fragment) OS=Mus musculus OX=10090 GN=Cct8 PE=1 SV=1	H3BJB6_MOUSE	Cct8	2.1469	0	NA
Collagen alpha-1(VI) chain OS=Mus musculus OX=10090 GN=Col6a1 PE=1 SV=1	CO6A1_MOUSE	Col6a1	2.1469	0	NA
Copine-1 OS=Mus musculus OX=10090 GN=Cpne1 PE=1 SV=1	B7ZCP4_MOUSE	Cpne1	2.1469	0	NA
Cluster of Cytoplasmic FMR1-interacting protein 1 OS=Mus musculus OX=10090 GN=Cyfip1 PE=1 SV=1 (CYFP1_MOUSE)	CYFP1_MOUSE	Cyfip1	2.1469	0	NA
Acyl-CoA-binding protein OS=Mus musculus OX=10090 GN=Dbi PE=1 SV=2	ACBP_MOUSE	Dbi	2.1469	0	NA
Protein EFR3 homolog A OS=Mus musculus OX=10090 GN=Efr3a PE=1 SV=1	A0A1D5RLL3_MOUSE	Efr3a	2.1469	0	NA
Mammalian ependymin-related protein 1 OS=Mus musculus OX=10090 GN=Epdr1 PE=1 SV=1	EPDR1_MOUSE	Epdr1	2.1469	0	NA
Endoplasmic reticulum resident protein 44 OS=Mus musculus OX=10090 GN=Erp44 PE=1 SV=1	ERP44_MOUSE	Erp44	2.1469	0	NA
Uncharacterized protein OS=Mus musculus OX=10090 GN=Gm10036 PE=3 SV=1	E9PYL9_MOUSE	Gm10036	2.1469	0	NA
Glucose-6-phosphate isomerase OS=Mus musculus OX=10090 GN=Gpi PE=1 SV=4	G6PI_MOUSE	Gpi	2.1469	0	NA
Junction plakoglobin OS=Mus musculus OX=10090 GN=Jup PE=1 SV=3	PLAK_MOUSE	Jup	2.1469	0	NA
Lysosomal alpha-mannosidase OS=Mus musculus OX=10090 GN=Man2b1 PE=1 SV=4	MA2B1_MOUSE	Man2b1	2.1469	0	NA
Beta-mannosidase OS=Mus musculus OX=10090 GN=Manba PE=1 SV=1	A0A0R4J092_MOUSE	Manba	2.1469	0	NA
Lactadherin OS=Mus musculus OX=10090 GN=Mfge8 PE=1 SV=3	MFGM_MOUSE	Mfge8	2.1469	0	NA
Prolyl 4-hydroxylase subunit alpha-1 OS=Mus musculus OX=10090 GN=P4ha1 PE=1 SV=1	E9Q7B0_MOUSE	P4ha1	2.1469	0	NA
Paralemmin-1 OS=Mus musculus OX=10090 GN=Palm PE=1 SV=1	PALM_MOUSE	Palm	2.1469	0	NA
Protein disulfide-isomerase A4 OS=Mus musculus OX=10090 GN=Pdia4 PE=1 SV=1	A0A0R4J0Z1_MOUSE	Pdia4	2.1469	0	NA
Phospholipid scramblase 3 OS=Mus musculus OX=10090 GN=Plscr3 PE=1 SV=1	PLS3_MOUSE	Plscr3	2.1469	0	NA
cAMP-dependent protein kinase type I-alpha regulatory subunit OS=Mus musculus OX=10090 GN=Prkar1a PE=1 SV=3	KAP0_MOUSE	Prkar1a	2.1469	0	NA
Proteasome subunit alpha type-3 OS=Mus musculus OX=10090 GN=Psma3 PE=1 SV=3	PSA3_MOUSE	Psma3	2.1469	0	NA
Proteasome subunit alpha type-5 OS=Mus musculus OX=10090 GN=Psma5 PE=1 SV=1	PSA5_MOUSE	Psma5	2.1469	0	NA
Inactive tyrosine-protein kinase 7 OS=Mus musculus OX=10090 GN=Ptk7 PE=1 SV=1	PTK7_MOUSE	Ptk7	2.1469	0	NA
RAS oncogene family protein OS=Mus musculus OX=10090 GN=Rab11b PE=2 SV=1	A0A068BFR3_MOUSE	Rab11b	2.1469	0	NA
Uncharacterized protein OS=Mus musculus OX=10090 GN=Rpl7 PE=2 SV=1	Q3UBI6_MOUSE	Rpl7	2.1469	0	NA
Uncharacterized protein OS=Mus musculus OX=10090 GN=Rpl7a-ps5 PE=4 SV=1	A0A140T8L3_MOUSE	Rpl7a-ps5	2.1469	0	NA
60S acidic ribosomal protein P0 (Fragment) OS=Mus musculus OX=10090 GN=Rplp0 PE=1 SV=1	D3YVM5_MOUSE	Rplp0	2.1469	0	NA
Dolichyl-diphosphooligosaccharide--protein glycosyltransferase subunit 1 OS=Mus musculus OX=10090 GN=Rpn1 PE=2 SV=1	Q3U900_MOUSE	Rpn1	2.1469	0	NA
Serine (or cysteine) peptidase inhibitor, clade B, member 6a OS=Mus musculus OX=10090 GN=Serpinb6a PE=1 SV=1	F8WIV2_MOUSE	Serpinb6a	2.1469	0	NA
ADP/ATP translocase 1 OS=Mus musculus OX=10090 GN=Slc25a4 PE=1 SV=4	ADT1_MOUSE	Slc25a4	2.1469	0	NA
Solute carrier family 2, facilitated glucose transporter member 1 OS=Mus musculus OX=10090 GN=Slc2a1 PE=1 SV=4	GTR1_MOUSE	Slc2a1	2.1469	0	NA
Hsc70-interacting protein OS=Mus musculus OX=10090 GN=St13 PE=1 SV=1	F10A1_MOUSE	St13	2.1469	0	NA
Syntaxin-4 OS=Mus musculus OX=10090 GN=Stx4 PE=1 SV=1	STX4_MOUSE	Stx4	2.1469	0	NA
Transmembrane emp24 domain-containing protein 10 OS=Mus musculus OX=10090 GN=Tmed10 PE=1 SV=1	A0A1Y7VM54_MOUSE	Tmed10	2.1469	0	NA
Transmembrane emp24 domain-containing protein 9 OS=Mus musculus OX=10090 GN=Tmed9 PE=1 SV=1	A0A286YDS5_MOUSE	Tmed9	2.1469	0	NA
Lysosomal acid phosphatase OS=Mus musculus OX=10090 GN=Acp2 PE=1 SV=2	PPAL_MOUSE	Acp2	1.4312	0	NA
BCL2-associated athanogene 3 OS=Mus musculus OX=10090 GN=Bag3 PE=2 SV=1	A6H663_MOUSE	Bag3	1.4312	0	NA
Cullin-associated NEDD8-dissociated protein 1 OS=Mus musculus OX=10090 GN=Cand1 PE=1 SV=2	CAND1_MOUSE	Cand1	1.4312	0	NA
Calpain-2 catalytic subunit OS=Mus musculus OX=10090 GN=Capn2 PE=1 SV=4	CAN2_MOUSE	Capn2	1.4312	0	NA
Chaperonin subunit 2 (Beta), isoform CRA_a OS=Mus musculus OX=10090 GN=Cct2 PE=1 SV=1	Q542X7_MOUSE	Cct2	1.4312	0	NA
Uncharacterized protein OS=Mus musculus OX=10090 GN=Cct6a PE=2 SV=1	Q3TW97_MOUSE	Cct6a	1.4312	0	NA
T-complex protein 1 subunit eta OS=Mus musculus OX=10090 GN=Cct7 PE=1 SV=1	A0A0N4SV00_MOUSE	Cct7	1.4312	0	NA
Hematopoietic progenitor cell antigen CD34 OS=Mus musculus OX=10090 GN=Cd34 PE=1 SV=1	CD34_MOUSE	Cd34	1.4312	0	NA
CD44 antigen OS=Mus musculus OX=10090 GN=Cd44 PE=1 SV=1	A2APM1_MOUSE	Cd44	1.4312	0	NA
Charged multivesicular body protein 1a OS=Mus musculus OX=10090 GN=Chmp1a PE=1 SV=1	CHM1A_MOUSE	Chmp1a	1.4312	0	NA
Charged multivesicular body protein 6 (Fragment) OS=Mus musculus OX=10090 GN=Chmp6 PE=1 SV=1	B1AZ42_MOUSE	Chmp6	1.4312	0	NA
Citrate synthase, mitochondrial OS=Mus musculus OX=10090 GN=Cs PE=1 SV=1	CISY_MOUSE	Cs	1.4312	0	NA
N(G),N(G)-dimethylarginine dimethylaminohydrolase 2 OS=Mus musculus OX=10090 GN=Ddah2 PE=1 SV=1	DDAH2_MOUSE	Ddah2	1.4312	0	NA
Desmoplakin OS=Mus musculus OX=10090 GN=Dsp PE=1 SV=1	DESP_MOUSE	Dsp	1.4312	0	NA
Elongation factor 1-delta OS=Mus musculus OX=10090 GN=Eef1d PE=1 SV=1	A0A0R4J1E2_MOUSE	Eef1d	1.4312	0	NA
Electron transfer flavoprotein subunit beta OS=Mus musculus OX=10090 GN=Etfb PE=1 SV=3	ETFB_MOUSE	Etfb	1.4312	0	NA
Protein Niban OS=Mus musculus OX=10090 GN=Fam129a PE=1 SV=1	E9PYV4_MOUSE	Fam129a	1.4312	0	NA
Peptidyl-prolyl cis-trans isomerase FKBP4 OS=Mus musculus OX=10090 GN=Fkbp4 PE=1 SV=5	FKBP4_MOUSE	Fkbp4	1.4312	0	NA
Glutathione S-transferase A4 OS=Mus musculus OX=10090 GN=Gsta4 PE=1 SV=3	GSTA4_MOUSE	Gsta4	1.4312	0	NA
Peroxisomal multifunctional enzyme type 2 OS=Mus musculus OX=10090 GN=Hsd17b4 PE=1 SV=3	DHB4_MOUSE	Hsd17b4	1.4312	0	NA
60 kDa heat shock protein, mitochondrial OS=Mus musculus OX=10090 GN=Hspd1 PE=1 SV=1	CH60_MOUSE	Hspd1	1.4312	0	NA
Inositol monophosphatase 3 OS=Mus musculus OX=10090 GN=Impad1 PE=1 SV=1	IMPA3_MOUSE	Impad1	1.4312	0	NA
Galectin-3-binding protein OS=Mus musculus OX=10090 GN=Lgals3bp PE=1 SV=1	LG3BP_MOUSE	Lgals3bp	1.4312	0	NA
Leucyl-cystinyl aminopeptidase OS=Mus musculus OX=10090 GN=Lnpep PE=1 SV=1	LCAP_MOUSE	Lnpep	1.4312	0	NA
C-type mannose receptor 2 OS=Mus musculus OX=10090 GN=Mrc2 PE=1 SV=3	MRC2_MOUSE	Mrc2	1.4312	0	NA
Myosin regulatory light chain 12B OS=Mus musculus OX=10090 GN=Myl12b PE=1 SV=2	ML12B_MOUSE	Myl12b	1.4312	0	NA
Neuroplastin (Fragment) OS=Mus musculus OX=10090 GN=Nptn PE=1 SV=1	H3BIX4_MOUSE	Nptn	1.4312	0	NA
Polyadenylate-binding protein OS=Mus musculus OX=10090 GN=Pabpc2 PE=1 SV=1	Q62029_MOUSE	Pabpc2	1.4312	0	NA
Phosphoinositide phospholipase C OS=Mus musculus OX=10090 GN=Plcb4 PE=1 SV=1	Q91UZ1_MOUSE	Plcb4	1.4312	0	NA
Plastin-3 (Fragment) OS=Mus musculus OX=10090 GN=Pls3 PE=1 SV=1	A0A1C7CYV0_MOUSE	Pls3	1.4312	0	NA
Protein kinase C alpha type OS=Mus musculus OX=10090 GN=Prkca PE=1 SV=3	KPCA_MOUSE	Prkca	1.4312	0	NA
Proteasome subunit alpha type-1 OS=Mus musculus OX=10090 GN=Psma1 PE=1 SV=1	PSA1_MOUSE	Psma1	1.4312	0	NA
Retinoic acid early transcript 1E OS=Mus musculus OX=10090 GN=Raet1e PE=2 SV=1	D7F2B6_MOUSE	Raet1e	1.4312	0	NA
60S ribosomal protein L13 OS=Mus musculus OX=10090 GN=Rpl13 PE=2 SV=1	Q5RKP3_MOUSE	Rpl13	1.4312	0	NA
Uncharacterized protein (Fragment) OS=Mus musculus OX=10090 GN=Scarb2 PE=2 SV=1	Q3TCS7_MOUSE	Scarb2	1.4312	0	NA
Beta-sarcoglycan OS=Mus musculus OX=10090 GN=Sgcb PE=1 SV=1	SGCB_MOUSE	Sgcb	1.4312	0	NA
Uncharacterized protein (Fragment) OS=Mus musculus OX=10090 GN=Sgsh PE=2 SV=1	Q3URR4_MOUSE	Sgsh	1.4312	0	NA
Large neutral amino acids transporter small subunit 1 OS=Mus musculus OX=10090 GN=Slc7a5 PE=1 SV=2	LAT1_MOUSE	Slc7a5	1.4312	0	NA
Spermatogenesis-associated protein 5 OS=Mus musculus OX=10090 GN=Spata5 PE=1 SV=1	A0A0A0MQ80_MOUSE	Spata5	1.4312	0	NA
Small proline-rich protein 2D OS=Mus musculus OX=10090 GN=Sprr2d PE=2 SV=1	SPR2D_MOUSE	Sprr2d	1.4312	0	NA
Sterol regulatory element-binding protein 2 OS=Mus musculus OX=10090 GN=Srebf2 PE=1 SV=2	SRBP2_MOUSE	Srebf2	1.4312	0	NA
Syntaxin-binding protein 1 OS=Mus musculus OX=10090 GN=Stxbp1 PE=1 SV=2	STXB1_MOUSE	Stxbp1	1.4312	0	NA
Syntaxin-binding protein 3 OS=Mus musculus OX=10090 GN=Stxbp3 PE=1 SV=1	STXB3_MOUSE	Stxbp3	1.4312	0	NA
T-complex protein 1 subunit alpha OS=Mus musculus OX=10090 GN=Tcp1 PE=1 SV=3	TCPA_MOUSE	Tcp1	1.4312	0	NA
Trophoblast glycoprotein OS=Mus musculus OX=10090 GN=Tpbg PE=1 SV=3	TPBG_MOUSE	Tpbg	1.4312	0	NA
Thioredoxin OS=Mus musculus OX=10090 GN=Txn PE=1 SV=3	THIO_MOUSE	Txn	1.4312	0	NA
Uncharacterized protein (Fragment) OS=Mus musculus OX=10090 GN=Uap1l1 PE=2 SV=1	Q8BVK3_MOUSE	Uap1l1	1.4312	0	NA
Ubiquitin carboxyl-terminal hydrolase OS=Mus musculus OX=10090 GN=Usp5 PE=1 SV=1	Q3U4W8_MOUSE	Usp5	1.4312	0	NA
Septin-11 OS=Mus musculus OX=10090 GN=Sept11 PE=1 SV=1	A0A0J9YTY0_MOUSE		1.4312	0	NA
Phosphoglycerate mutase 1 OS=Mus musculus OX=10090 GN=Pgam1 PE=1 SV=3	PGAM1_MOUSE	Pgam1	10.019	3.3189	-1.59396
Transitional endoplasmic reticulum ATPase OS=Mus musculus OX=10090 GN=Vcp PE=1 SV=4	TERA_MOUSE	Vcp	10.019	3.3189	-1.59396
Peptidyl-prolyl cis-trans isomerase B OS=Mus musculus OX=10090 GN=Ppib PE=1 SV=2	PPIB_MOUSE	Ppib	9.3031	3.3189	-1.48701
Galectin-1 OS=Mus musculus OX=10090 GN=Lgals1 PE=1 SV=3	LEG1_MOUSE	Lgals1	8.5875	3.3189	-1.37153
Peptidyl-prolyl cis-trans isomerase A OS=Mus musculus OX=10090 GN=Ppia PE=1 SV=2	PPIA_MOUSE	Ppia	8.5875	3.3189	-1.37153
Uncharacterized protein OS=Mus musculus OX=10090 GN=Vat1 PE=2 SV=1	Q3TXD3_MOUSE	Vat1	8.5875	3.3189	-1.37153
Rho GDP-dissociation inhibitor 1 OS=Mus musculus OX=10090 GN=Arhgdia PE=1 SV=3	GDIR1_MOUSE	Arhgdia	7.8718	3.3189	-1.24599
Cell division control protein 42 homolog OS=Mus musculus OX=10090 GN=Cdc42 PE=1 SV=2	CDC42_MOUSE	Cdc42	5.725	3.3189	-0.786571
Cellular retinoic acid-binding protein 1 OS=Mus musculus OX=10090 GN=Crabp1 PE=1 SV=2	RABP1_MOUSE	Crabp1	5.725	3.3189	-0.786571
Rab GDP dissociation inhibitor beta OS=Mus musculus OX=10090 GN=Gdi2 PE=1 SV=1	GDIB_MOUSE	Gdi2	5.725	3.3189	-0.786571
Cluster of Alpha actinin 1a OS=Mus musculus OX=10090 GN=Actn1 PE=1 SV=1 (A1BN54_MOUSE)	A1BN54_MOUSE	Actn1	5.0093	3.3189	-0.593904
Fibronectin OS=Mus musculus OX=10090 GN=Fn1 PE=1 SV=1	A0A087WR50_MOUSE	Fn1	5.0093	3.3189	-0.593904
Superoxide dismutase [Cu-Zn] OS=Mus musculus OX=10090 GN=Sod1 PE=1 SV=2	SODC_MOUSE	Sod1	5.0093	3.3189	-0.593904
Uncharacterized protein OS=Mus musculus OX=10090 GN=Tln1 PE=2 SV=1	Q3UHS6_MOUSE	Tln1	5.0093	3.3189	-0.593904
Cation-dependent mannose-6-phosphate receptor OS=Mus musculus OX=10090 GN=M6pr PE=1 SV=1	MPRD_MOUSE	M6pr	4.2937	3.3189	-0.371516
Protein S100-A4 (Fragment) OS=Mus musculus OX=10090 GN=S100a4 PE=1 SV=1	A0A0G2JGD2_MOUSE	S100a4	4.2937	3.3189	-0.371516
Arylsulfatase A OS=Mus musculus OX=10090 GN=Arsa PE=1 SV=2	ARSA_MOUSE	Arsa	3.5781	3.3189	-0.108489
Cofilin-1 OS=Mus musculus OX=10090 GN=Cfl1 PE=1 SV=3	COF1_MOUSE	Cfl1	3.5781	3.3189	-0.108489
Proteasome endopeptidase complex OS=Mus musculus OX=10090 GN=Psma6 PE=1 SV=1	E0CXB1_MOUSE	Psma6	3.5781	3.3189	-0.108489
Prostaglandin F2 receptor negative regulator OS=Mus musculus OX=10090 GN=Ptgfrn PE=1 SV=2	FPRP_MOUSE	Ptgfrn	3.5781	3.3189	-0.108489
Multidrug resistance protein 1A OS=Mus musculus OX=10090 GN=Abcb1a PE=1 SV=3	MDR1A_MOUSE	Abcb1a	2.8625	3.3189	0.213429
Caveolin-1 OS=Mus musculus OX=10090 GN=Cav1 PE=1 SV=1	CAV1_MOUSE	Cav1	2.8625	3.3189	0.213429
Lysosomal alpha-glucosidase OS=Mus musculus OX=10090 GN=Gaa PE=1 SV=2	LYAG_MOUSE	Gaa	2.8625	3.3189	0.213429
Golgi integral membrane protein 4 OS=Mus musculus OX=10090 GN=Golim4 PE=1 SV=1	D3YVW2_MOUSE	Golim4	2.8625	3.3189	0.213429
Protein ERGIC-53 OS=Mus musculus OX=10090 GN=Lman1 PE=1 SV=1	LMAN1_MOUSE	Lman1	2.8625	3.3189	0.213429
Cluster of Ras-related protein R-Ras2 OS=Mus musculus OX=10090 GN=Rras2 PE=1 SV=1 (RRAS2_MOUSE)	RRAS2_MOUSE	Rras2	2.8625	3.3189	0.213429
EGF-like repeat and discoidin I-like domain-containing protein 3 OS=Mus musculus OX=10090 GN=Edil3 PE=1 SV=2	EDIL3_MOUSE	Edil3	2.1469	3.3189	0.62845
Golgi-associated plant pathogenesis-related protein 1 OS=Mus musculus OX=10090 GN=Glipr2 PE=1 SV=3	GAPR1_MOUSE	Glipr2	2.1469	3.3189	0.62845
Cluster of Protein lin-7 homolog C OS=Mus musculus OX=10090 GN=Lin7c PE=1 SV=2 (LIN7C_MOUSE)	LIN7C_MOUSE	Lin7c	2.1469	3.3189	0.62845
Nicastrin OS=Mus musculus OX=10090 GN=Ncstn PE=1 SV=3	NICA_MOUSE	Ncstn	2.1469	3.3189	0.62845
Peroxiredoxin-2 OS=Mus musculus OX=10090 GN=Prdx2 PE=1 SV=3	PRDX2_MOUSE	Prdx2	2.1469	3.3189	0.62845
Proteasome subunit beta type-4 OS=Mus musculus OX=10090 GN=Psmb4 PE=1 SV=1	PSB4_MOUSE	Psmb4	2.1469	3.3189	0.62845
Proteasome subunit beta type-5 OS=Mus musculus OX=10090 GN=Psmb5 PE=1 SV=3	PSB5_MOUSE	Psmb5	2.1469	3.3189	0.62845
Beta-hexosaminidase OS=Mus musculus OX=10090 GN=Hexa PE=2 SV=1	Q3TVI2_MOUSE	Hexa	1.4312	3.3189	1.21348
MARCKS-related protein OS=Mus musculus OX=10090 GN=Marcksl1 PE=1 SV=2	MRP_MOUSE	Marcksl1	1.4312	3.3189	1.21348
Proteasome subunit beta type-6 OS=Mus musculus OX=10090 GN=Psmb6 PE=1 SV=3	PSB6_MOUSE	Psmb6	1.4312	3.3189	1.21348
Transgelin-2 OS=Mus musculus OX=10090 GN=Tagln2 PE=1 SV=4	TAGL2_MOUSE	Tagln2	1.4312	3.3189	1.21348
Alpha-N-acetylgalactosaminidase OS=Mus musculus OX=10090 GN=Naga PE=1 SV=2	NAGAB_MOUSE	Naga	8.5875	4.9783	-0.786585
Filamin, alpha OS=Mus musculus OX=10090 GN=Flna PE=1 SV=1	B7FAU9_MOUSE	Flna	7.8718	4.9783	-0.66104
Erythrocyte protein band 4.1-like 2 OS=Mus musculus OX=10090 GN=Epb41l2 PE=2 SV=1	B6ZHD0_MOUSE	Epb41l2	7.1562	4.9783	-0.523541
Phosphatidylethanolamine-binding protein 1 OS=Mus musculus OX=10090 GN=Pebp1 PE=1 SV=3	PEBP1_MOUSE	Pebp1	6.4406	4.9783	-0.371542
Acid sphingomyelinase-like phosphodiesterase 3b OS=Mus musculus OX=10090 GN=Smpdl3b PE=1 SV=1	ASM3B_MOUSE	Smpdl3b	6.4406	4.9783	-0.371542
Brain acid soluble protein 1 OS=Mus musculus OX=10090 GN=Basp1 PE=1 SV=3	BASP1_MOUSE	Basp1	5.0093	4.9783	-0.00895584
Integrin beta-1 OS=Mus musculus OX=10090 GN=Itgb1 PE=1 SV=1	ITB1_MOUSE	Itgb1	5.0093	4.9783	-0.00895584
Dipeptidyl peptidase 2 OS=Mus musculus OX=10090 GN=Dpp7 PE=1 SV=2	DPP2_MOUSE	Dpp7	4.2937	4.9783	0.213432
Guanine nucleotide-binding protein subunit alpha-11 OS=Mus musculus OX=10090 GN=Gna11 PE=1 SV=1	GNA11_MOUSE	Gna11	4.2937	4.9783	0.213432
Glutathione S-transferase P 1 OS=Mus musculus OX=10090 GN=Gstp1 PE=1 SV=2	GSTP1_MOUSE	Gstp1	4.2937	4.9783	0.213432
Protein disulfide-isomerase OS=Mus musculus OX=10090 GN=P4hb PE=1 SV=2	PDIA1_MOUSE	P4hb	4.2937	4.9783	0.213432
Atp2b1 protein (Fragment) OS=Mus musculus OX=10090 GN=Atp2b1 PE=2 SV=1	Q8K314_MOUSE	Atp2b1	3.5781	4.9783	0.476459
FERM, ARHGEF and pleckstrin domain-containing protein 1 OS=Mus musculus OX=10090 GN=Farp1 PE=1 SV=1	FARP1_MOUSE	Farp1	3.5781	4.9783	0.476459
Integrin beta OS=Mus musculus OX=10090 GN=Itgb5 PE=1 SV=1	G5E8F8_MOUSE	Itgb5	2.8625	4.9783	0.798377
RAB5C, member RAS oncogene family, isoform CRA_a OS=Mus musculus OX=10090 GN=Rab5c PE=1 SV=1	Q3TJ39_MOUSE	Rab5c	2.8625	4.9783	0.798377
Transmembrane 9 superfamily member (Fragment) OS=Mus musculus OX=10090 GN=Tm9sf3 PE=2 SV=1	Q571B0_MOUSE	Tm9sf3	2.8625	4.9783	0.798377
Annexin A11 OS=Mus musculus OX=10090 GN=Anxa11 PE=1 SV=2	ANX11_MOUSE	Anxa11	2.1469	4.9783	1.2134
Basigin OS=Mus musculus OX=10090 GN=Bsg PE=1 SV=2	BASI_MOUSE	Bsg	2.1469	4.9783	1.2134
Catenin delta-1 OS=Mus musculus OX=10090 GN=Ctnnd1 PE=1 SV=1	E9Q8Z5_MOUSE	Ctnnd1	2.1469	4.9783	1.2134
Histone H2B (Fragment) OS=Mus musculus OX=10090 GN=Hist1h2bj PE=2 SV=1	A0JLV3_MOUSE	Hist1h2bj	2.1469	4.9783	1.2134
Cluster of Tropomyosin alpha-1 chain OS=Mus musculus OX=10090 GN=Tpm1 PE=1 SV=1 (E9Q450_MOUSE)	E9Q450_MOUSE	Tpm1	13.597	6.6378	-1.03451
Uncharacterized protein OS=Mus musculus OX=10090 GN=Vim PE=2 SV=1	Q3TFD9_MOUSE	Vim	10.734	6.6378	-0.693411
Alpha-enolase OS=Mus musculus OX=10090 GN=Eno1 PE=1 SV=3	ENOA_MOUSE	Eno1	7.1562	6.6378	-0.108489
NADH-cytochrome b5 reductase 3 OS=Mus musculus OX=10090 GN=Cyb5r3 PE=1 SV=3	NB5R3_MOUSE	Cyb5r3	6.4406	6.6378	0.0435101
Uncharacterized protein OS=Mus musculus OX=10090 GN=Cpne3 PE=2 SV=1	Q3UJS6_MOUSE	Cpne3	5.0093	6.6378	0.406096
Golgi apparatus protein 1 (Fragment) OS=Mus musculus OX=10090 GN=Glg1 PE=1 SV=1	F8WHM5_MOUSE	Glg1	5.0093	6.6378	0.406096
Caldesmon 1 OS=Mus musculus OX=10090 GN=Cald1 PE=1 SV=1	D3Z6I7_MOUSE	Cald1	3.5781	6.6378	0.891511
Cathepsin Z OS=Mus musculus OX=10090 GN=Ctsz PE=1 SV=1	CATZ_MOUSE	Ctsz	3.5781	6.6378	0.891511
Glutathione S-transferase Mu 1 OS=Mus musculus OX=10090 GN=Gstm1 PE=1 SV=2	A2AE89_MOUSE	Gstm1	3.5781	6.6378	0.891511
Lysosome-associated membrane glycoprotein 2 OS=Mus musculus OX=10090 GN=Lamp2 PE=1 SV=2	LAMP2_MOUSE	Lamp2	2.8625	6.6378	1.21343
CD82 antigen OS=Mus musculus OX=10090 GN=Cd82 PE=1 SV=1	CD82_MOUSE	Cd82	2.1469	6.6378	1.62845
Psap protein OS=Mus musculus OX=10090 GN=Psap PE=2 SV=1	B2RUD7_MOUSE	Psap	2.1469	6.6378	1.62845
UTP--glucose-1-phosphate uridylyltransferase OS=Mus musculus OX=10090 GN=Ugp2 PE=2 SV=1	Q3U548_MOUSE	Ugp2	2.1469	6.6378	1.62845
14-3-3 protein theta OS=Mus musculus OX=10090 GN=Ywhaq PE=1 SV=1	1433T_MOUSE	Ywhaq	11.45	8.2972	-0.464651
Filamin-C OS=Mus musculus OX=10090 GN=Flnc PE=1 SV=3	FLNC_MOUSE	Flnc	8.5875	8.2972	-0.0496136
RAS-related C3 botulinum substrate 1 OS=Mus musculus OX=10090 GN=Rac1 PE=1 SV=1	K7Q7T7_MOUSE	Rac1	7.8718	8.2972	0.075931
Elongation factor 2 OS=Mus musculus OX=10090 GN=Eef2 PE=1 SV=2	EF2_MOUSE	Eef2	7.1562	8.2972	0.213431
Cluster of Choline transporter-like protein 2 OS=Mus musculus OX=10090 GN=Slc44a2 PE=1 SV=1 (A0A1L1SVG6_MOUSE)	A0A1L1SVG6_MOUSE	Slc44a2	7.1562	8.2972	0.213431
Malate dehydrogenase, mitochondrial OS=Mus musculus OX=10090 GN=Mdh2 PE=1 SV=3	MDHM_MOUSE	Mdh2	5.725	8.2972	0.535349
MCG130610 OS=Mus musculus OX=10090 GN=Rab7 PE=1 SV=1	Q4FJQ0_MOUSE	Rab7	3.5781	8.2972	1.21343
14-3-3 protein gamma OS=Mus musculus OX=10090 GN=Ywhag PE=1 SV=2	1433G_MOUSE	Ywhag	13.597	9.9566	-0.449563
14-3-3 protein beta/alpha OS=Mus musculus OX=10090 GN=Ywhab PE=1 SV=3	1433B_MOUSE	Ywhab	12.881	9.9566	-0.37152
Voltage-dependent calcium channel subunit alpha-2/delta-1 OS=Mus musculus OX=10090 GN=Cacna2d1 PE=1 SV=1	CA2D1_MOUSE	Cacna2d1	11.45	9.9566	-0.201623
Peroxiredoxin-1 OS=Mus musculus OX=10090 GN=Prdx1 PE=1 SV=1	PRDX1_MOUSE	Prdx1	11.45	9.9566	-0.201623
14-3-3 protein eta OS=Mus musculus OX=10090 GN=Ywhah PE=1 SV=2	1433F_MOUSE	Ywhah	10.734	9.9566	-0.108463
Endoplasmin OS=Mus musculus OX=10090 GN=Hsp90b1 PE=1 SV=2	ENPL_MOUSE	Hsp90b1	9.3031	9.9566	0.0979416
Cluster of Tubulin beta-5 chain OS=Mus musculus OX=10090 GN=Tubb5 PE=1 SV=1 (TBB5_MOUSE)	TBB5_MOUSE	Tubb5	9.3031	9.9566	0.0979416
4F2 cell-surface antigen heavy chain OS=Mus musculus OX=10090 GN=Slc3a2 PE=1 SV=1	4F2_MOUSE	Slc3a2	7.1562	9.9566	0.476459
Myoferlin OS=Mus musculus OX=10090 GN=Myof PE=1 SV=1	A0A286YDF5_MOUSE	Myof	6.4406	9.9566	0.628458
Cathepsin D OS=Mus musculus OX=10090 GN=Ctsd PE=1 SV=1	CATD_MOUSE	Ctsd	5.0093	9.9566	0.991044
Sarcoglycan, delta (Dystrophin-associated glycoprotein), isoform CRA_a OS=Mus musculus OX=10090 GN=Sgcd PE=1 SV=1	Q544D4_MOUSE	Sgcd	3.5781	9.9566	1.47646
Ras GTPase-activating-like protein IQGAP1 OS=Mus musculus OX=10090 GN=Iqgap1 PE=1 SV=2	IQGA1_MOUSE	Iqgap1	1.4312	9.9566	2.79843
Glyceraldehyde-3-phosphate dehydrogenase OS=Mus musculus OX=10090 GN=GAPDH PE=2 SV=1	D2KHZ9_MOUSE	GAPDH	19.322	11.616	-0.734131
Protein disulfide-isomerase A3 OS=Mus musculus OX=10090 GN=Pdia3 PE=1 SV=2	PDIA3_MOUSE	Pdia3	16.459	11.616	-0.502763
L-lactate dehydrogenase OS=Mus musculus OX=10090 GN=Ldha PE=1 SV=1	A0A1B0GSR9_MOUSE	Ldha	15.028	11.616	-0.37154
Plexin-B2 OS=Mus musculus OX=10090 GN=Plxnb2 PE=1 SV=1	PLXB2_MOUSE	Plxnb2	15.028	11.616	-0.37154
Alpha v integrin OS=Mus musculus OX=10090 GN=Itgav PE=2 SV=1	A0A0F7IQ06_MOUSE	Itgav	12.166	11.616	-0.0667416
Endoplasmic reticulum chaperone BiP OS=Mus musculus OX=10090 GN=Hspa5 PE=1 SV=3	BIP_MOUSE	Hspa5	11.45	11.616	0.0207658
N-acetylglucosamine-6-sulfatase OS=Mus musculus OX=10090 GN=Gns PE=1 SV=1	GNS_MOUSE	Gns	10.019	11.616	0.213375
Cluster of RAB10, member RAS oncogene family OS=Mus musculus OX=10090 GN=Rab10 PE=1 SV=1 (Q4FJL0_MOUSE)	Q4FJL0_MOUSE	Rab10	5.725	11.616	1.02077
Insulin-like growth factor 2 receptor OS=Mus musculus OX=10090 GN=Igf2r PE=2 SV=1	B7ZWC4_MOUSE	Igf2r	4.2937	11.616	1.43582
Cluster of Myosin-9 OS=Mus musculus OX=10090 GN=Myh9 PE=1 SV=4 (MYH9_MOUSE)	MYH9_MOUSE	Myh9	25.047	13.276	-0.915817
Heat shock protein HSP 90-alpha OS=Mus musculus OX=10090 GN=Hsp90aa1 PE=1 SV=4	HS90A_MOUSE	Hsp90aa1	23.615	13.276	-0.830883
Thy-1 membrane glycoprotein (Fragment) OS=Mus musculus OX=10090 GN=Thy1 PE=1 SV=1	A0A1L1SUX8_MOUSE	Thy1	11.45	13.276	0.213473
Elongation factor 1-alpha 1 OS=Mus musculus OX=10090 GN=Eef1a1 PE=1 SV=3	EF1A1_MOUSE	Eef1a1	10.019	13.276	0.406082
Vinculin OS=Mus musculus OX=10090 GN=Vcl PE=1 SV=4	VINC_MOUSE	Vcl	7.1562	13.276	0.891555
Programmed cell death 6-interacting protein OS=Mus musculus OX=10090 GN=Pdcd6ip PE=1 SV=3	PDC6I_MOUSE	Pdcd6ip	6.4406	13.276	1.04355
Fructose-bisphosphate aldolase A OS=Mus musculus OX=10090 GN=Aldoa PE=1 SV=2	ALDOA_MOUSE	Aldoa	18.606	14.935	-0.317071
Phosphoglycerate kinase 1 OS=Mus musculus OX=10090 GN=Pgk1 PE=1 SV=4	PGK1_MOUSE	Pgk1	15.744	14.935	-0.0761049
Cluster of Catenin beta-1 OS=Mus musculus OX=10090 GN=Ctnnb1 PE=1 SV=1 (CTNB1_MOUSE)	CTNB1_MOUSE	Ctnnb1	8.5875	14.935	0.798387
Low density lipoprotein receptor-related protein 1 OS=Mus musculus OX=10090 GN=Lrp1 PE=1 SV=1	A0A0R4J0I9_MOUSE	Lrp1	4.2937	14.935	1.7984
Catenin alpha-1 OS=Mus musculus OX=10090 GN=Ctnna1 PE=1 SV=1	CTNA1_MOUSE	Ctnna1	3.5781	14.935	2.06143
Pyruvate kinase PKM OS=Mus musculus OX=10090 GN=Pkm PE=1 SV=4	KPYM_MOUSE	Pkm	17.891	16.594	-0.108572
Cluster of 14-3-3 protein epsilon OS=Mus musculus OX=10090 GN=Ywhae PE=1 SV=1 (1433E_MOUSE)	1433E_MOUSE	Ywhae	17.891	16.594	-0.108572
Neprilysin OS=Mus musculus OX=10090 GN=Mme PE=1 SV=3	NEP_MOUSE	Mme	6.4406	16.594	1.36539
14-3-3 protein zeta/delta OS=Mus musculus OX=10090 GN=Ywhaz PE=1 SV=1	1433Z_MOUSE	Ywhaz	16.459	18.254	0.149336
Myristoylated alanine-rich C-kinase substrate OS=Mus musculus OX=10090 GN=Marcks PE=1 SV=2	MARCS_MOUSE	Marcks	13.597	18.254	0.424924
Lysosome-associated membrane glycoprotein 1 OS=Mus musculus OX=10090 GN=Lamp1 PE=1 SV=2	LAMP1_MOUSE	Lamp1	10.734	18.254	0.766025
Triosephosphate isomerase OS=Mus musculus OX=10090 GN=Tpi1 PE=1 SV=4	TPIS_MOUSE	Tpi1	21.469	19.913	-0.108544
MCG23377, isoform CRA_b OS=Mus musculus OX=10090 GN=Gm8797 PE=4 SV=1	A0A0A6YW67_MOUSE	Gm8797	6.4406	19.913	1.62844
Heat shock protein HSP 90-beta OS=Mus musculus OX=10090 GN=Hsp90ab1 PE=1 SV=3	HS90B_MOUSE	Hsp90ab1	35.065	21.573	-0.700805
Annexin A5 OS=Mus musculus OX=10090 GN=Anxa5 PE=1 SV=1	ANXA5_MOUSE	Anxa5	32.203	21.573	-0.577968
Cluster of Sodium/potassium-transporting ATPase subunit alpha-1 OS=Mus musculus OX=10090 GN=Atp1a1 PE=1 SV=1 (AT1A1_MOUSE)	AT1A1_MOUSE	Atp1a1	27.194	21.573	-0.334062
Cluster of Moesin OS=Mus musculus OX=10090 GN=Msn PE=1 SV=3 (MOES_MOUSE)	MOES_MOUSE	Msn	20.037	23.232	0.213447
Interferon-induced transmembrane protein 2 OS=Mus musculus OX=10090 GN=Ifitm2 PE=1 SV=1	IFM2_MOUSE	Ifitm2	3.5781	23.232	2.69885
Cluster of Guanine nucleotide-binding protein G(I)/G(S)/G(T) subunit beta-2 OS=Mus musculus OX=10090 GN=Gnb2 PE=1 SV=1 (E9QKR0_MOUSE)	E9QKR0_MOUSE	Gnb2	30.772	24.892	-0.305936
Guanine nucleotide-binding protein subunit alpha-13 OS=Mus musculus OX=10090 GN=Gna13 PE=1 SV=1	GNA13_MOUSE	Gna13	20.037	28.211	0.493591
Interferon-induced transmembrane protein 3 OS=Mus musculus OX=10090 GN=Ifitm3 PE=1 SV=1	IFM3_MOUSE	Ifitm3	7.1562	28.211	1.97899
Major vault protein OS=Mus musculus OX=10090 GN=Mvp PE=1 SV=1	E9Q3X0_MOUSE	Mvp	2.8625	29.87	3.38335
Cluster of Heat shock cognate 71 kDa protein OS=Mus musculus OX=10090 GN=Hspa8 PE=1 SV=1 (HSP7C_MOUSE)	HSP7C_MOUSE	Hspa8	29.34	31.529	0.103811
Aminopeptidase N OS=Mus musculus OX=10090 GN=Anpep PE=1 SV=4	AMPN_MOUSE	Anpep	25.047	31.529	0.332042
Cluster of AHNAK nucleoprotein (desmoyokin) OS=Mus musculus OX=10090 GN=Ahnak PE=1 SV=1 (E9Q616_MOUSE)	E9Q616_MOUSE	Ahnak	31.487	34.848	0.14632
Guanine nucleotide-binding protein G(i) subunit alpha-2 OS=Mus musculus OX=10090 GN=Gnai2 PE=1 SV=5	GNAI2_MOUSE	Gnai2	32.919	36.508	0.149292
Guanine nucleotide-binding protein G(s) subunit alpha isoforms short OS=Mus musculus OX=10090 GN=Gnas PE=1 SV=1	GNAS2_MOUSE	Gnas	31.487	36.508	0.213456
Guanine nucleotide-binding protein G(o) subunit alpha OS=Mus musculus OX=10090 GN=Gnao1 PE=1 SV=3	GNAO_MOUSE	Gnao1	25.762	36.508	0.502968
Guanine nucleotide-binding protein G(k) subunit alpha OS=Mus musculus OX=10090 GN=Gnai3 PE=1 SV=3	GNAI3_MOUSE	Gnai3	28.625	39.827	0.476471
Annexin OS=Mus musculus OX=10090 GN=Anxa4 PE=2 SV=1	Q7TMN7_MOUSE	Anxa4	34.35	43.145	0.328883
Histone H4 OS=Mus musculus OX=10090 GN=Hist2h4 PE=1 SV=1	B2RTM0_MOUSE	Hist2h4	15.028	44.805	1.57601
Annexin OS=Mus musculus OX=10090 GN=Anxa6 PE=2 SV=1	Q3UDK4_MOUSE	Anxa6	48.662	61.399	0.33542
Annexin A1 OS=Mus musculus OX=10090 GN=Anxa1 PE=1 SV=2	ANXA1_MOUSE	Anxa1	87.306	86.291	-0.0168707
Cluster of Actin, cytoplasmic 1 OS=Mus musculus OX=10090 GN=Actb PE=1 SV=1 (ACTB_MOUSE)	ACTB_MOUSE	Actb	77.287	92.929	0.265903
Annexin A2 OS=Mus musculus OX=10090 GN=Anxa2 PE=1 SV=2	ANXA2_MOUSE	Anxa2	194.65	285.42	0.552204
Pantetheinase OS=Mus musculus OX=10090 GN=Vnn1 PE=1 SV=3	VNN1_MOUSE	Vnn1	0	9.9566	NA
Carbonyl reductase [NADPH] 2 OS=Mus musculus OX=10090 GN=Cbr2 PE=1 SV=1	CBR2_MOUSE	Cbr2	0	8.2972	NA
Fibrillin-1 OS=Mus musculus OX=10090 GN=Fbn1 PE=1 SV=2	FBN1_MOUSE	Fbn1	0	8.2972	NA
Beta-2-microglobulin OS=Mus musculus OX=10090 GN=B2m PE=1 SV=2	B2MG_MOUSE	B2m	0	6.6378	NA
Glutamyl aminopeptidase OS=Mus musculus OX=10090 GN=Enpep PE=1 SV=1	AMPE_MOUSE	Enpep	0	6.6378	NA
Protein S100-A11 OS=Mus musculus OX=10090 GN=S100a11 PE=1 SV=1	S10AB_MOUSE	S100a11	0	6.6378	NA
Guanine nucleotide-binding protein subunit gamma (Fragment) OS=Mus musculus OX=10090 GN=Gng12 PE=1 SV=1	A0A0N4SVT3_MOUSE	Gng12	0	4.9783	NA
Annexin OS=Mus musculus OX=10090 GN=Anxa7 PE=1 SV=1	A0A2C9F2D2_MOUSE	Anxa7	0	3.3189	NA
AP-2 complex subunit alpha-1 OS=Mus musculus OX=10090 GN=Ap2a1 PE=1 SV=1	AP2A1_MOUSE	Ap2a1	0	3.3189	NA
Collagen alpha-1(I) chain OS=Mus musculus OX=10090 GN=Col1a1 PE=1 SV=4	CO1A1_MOUSE	Col1a1	0	3.3189	NA
Dolichyl-diphosphooligosaccharide--protein glycosyltransferase 48 kDa subunit OS=Mus musculus OX=10090 GN=Ddost PE=1 SV=2	OST48_MOUSE	Ddost	0	3.3189	NA
Protein FAM3C OS=Mus musculus OX=10090 GN=Fam3c PE=1 SV=1	FAM3C_MOUSE	Fam3c	0	3.3189	NA
Integrin beta-3 OS=Mus musculus OX=10090 GN=Itgb3 PE=1 SV=2	ITB3_MOUSE	Itgb3	0	3.3189	NA
NPC intracellular cholesterol transporter 1 OS=Mus musculus OX=10090 GN=Npc1 PE=1 SV=2	NPC1_MOUSE	Npc1	0	3.3189	NA
von Willebrand factor A domain-containing protein 5A OS=Mus musculus OX=10090 GN=Vwa5a PE=1 SV=2	VMA5A_MOUSE	Vwa5a	0	3.3189	NA

## Sheet: Supplementary Table S2
			Supplementary Table S2. List of phosphorylation sites predicted by PhosphoSite Plus®. (Please find in attached excel sheet).
			Phosphorylation sites observed by PhosphoSite Plus®
				EIF3-beta (human)	LTP	HTP
			K2-ub	MkPILLQGH	0	28
			K2-sm	MkPILLQGH	0	1
			T14-p	QGHERSItQIkYNRE	0	1
			K17-ub	ERSItQIkYNREGDL	0	6
			K30-ac	DLLFTVAkDPIVNVW	0	1
			K30-ub	DLLFTVAkDPIVNVW	0	19
			K65-ub	VDADWDTkHVLTGSA	0	1
			S75-p	LTGSADNsCrLWDCE	0	1
			R77-m1	GSADNsCrLWDCETG	0	1
			K85-ub	LWDCETGkQLALLkT	0	37
			K91	GkQLALLKTNSAVRT	0	1
			K91-ub	GkQLALLkTNSAVRT	0	23
			Y139-p	QIDNNEPyMkIPCND	0	1
			K141-ub	DNNEPyMkIPCNDSk	0	13
			K148-ub	kIPCNDSkITSAVWG	0	2
			K176-ub	ELNQYSAkSGEVLVN	0	8
			K185-ub	GEVLVNVkEHSRQIN	0	18
			K185-sm	GEVLVNVkEHSRQIN	0	1
			K208-ub	TMFVTASkDNTAkLF	0	5
			K213-ub	ASkDNTAkLFDSTtL	0	6
			K213-sm	ASkDNTAkLFDSTtL	0	1
			T218	TAkLFDSTtLEHQkT	0	1
			T219-p	AkLFDSTtLEHQkTF	0	1
			K224-ub	STtLEHQkTFRTERP	0	15
			S234-p	RTERPVNsAALsPNy	0	1
			S238-p	PVNsAALsPNyDHVV	0	4
			Y241-p	sAALsPNyDHVVLGG	0	6
			T256-p	GQEAMDVtTTSTRIG	0	1
			K264-ac	TTSTRIGkFEARFFH	0	7
			K264-ub	TTSTRIGkFEARFFH	0	8
			K282-ub	EEEFGRVkGHFGPIN	0	40
			K282-sm	EEEFGRVkGHFGPIN	0	1
			K298-ub	VAFHPDGkSyssGGE	0	12
			Y300-p	FHPDGkSyssGGEDG	0	2
			S301-p	HPDGkSyssGGEDGy	0	1
			S302-p	PDGkSyssGGEDGyV	0	1
			Y308-p	ssGGEDGyVRIHYFD	0	82
	LTP- (Low Throughput Papers) The number of records in which this modification site was determined using methods other than discovery mass spectrometry
	HTP- (High Throughput Papers) The number of records in which this modification site was assigned using only proteomic discovery mass spectrometer

## Sheet: Supplementary Table S3
Supplementary Table S3. List of interactors of EIF3i protein obtained from GPS-Prot.
EIF3i interactors
Entry	Entry name	Status	Protein names	Gene names	Organism	Length
P03372	ESR1_HUMAN	reviewed	Estrogen receptor (ER) (ER-alpha) (Estradiol receptor) (Nuclear receptor subfamily 3 group A member 1)	ESR1 ESR NR3A1	Homo sapiens (Human)	595
P01137	TGFB1_HUMAN	reviewed	Transforming growth factor beta-1 proprotein [Cleaved into: Latency-associated peptide (LAP); Transforming growth factor beta-1 (TGF-beta-1)]	TGFB1 TGFB	Homo sapiens (Human)	390
P37173	TGFR2_HUMAN	reviewed	TGF-beta receptor type-2 (TGFR-2) (EC 2.7.11.30) (TGF-beta type II receptor) (Transforming growth factor-beta receptor type II) (TGF-beta receptor type II) (TbetaR-II)	TGFBR2	Homo sapiens (Human)	567
Q14152	EIF3A_HUMAN	reviewed	Eukaryotic translation initiation factor 3 subunit A (eIF3a) (Eukaryotic translation initiation factor 3 subunit 10) (eIF-3-theta) (eIF3 p167) (eIF3 p180) (eIF3 p185)	EIF3A EIF3S10 KIAA0139	Homo sapiens (Human)	1382
Q04637	IF4G1_HUMAN	reviewed	Eukaryotic translation initiation factor 4 gamma 1 (eIF-4-gamma 1) (eIF-4G 1) (eIF-4G1) (p220)	EIF4G1 EIF4F EIF4G EIF4GI	Homo sapiens (Human)	1599
Q6UXB4	CLC4G_HUMAN	reviewed	C-type lectin domain family 4 member G (Liver and lymph node sinusoidal endothelial cell C-type lectin) (LSECtin)	CLEC4G UNQ431/PRO792	Homo sapiens (Human)	293
P35398	RORA_HUMAN	reviewed	Nuclear receptor ROR-alpha (Nuclear receptor RZR-alpha) (Nuclear receptor subfamily 1 group F member 1) (RAR-related orphan receptor A) (Retinoid-related orphan receptor-alpha)	RORA NR1F1 RZRA	Homo sapiens (Human)	523
P51449	RORG_HUMAN	reviewed	Nuclear receptor ROR-gamma (Nuclear receptor RZR-gamma) (Nuclear receptor subfamily 1 group F member 3) (RAR-related orphan receptor C) (Retinoid-related orphan receptor-gamma)	RORC NR1F3 RORG RZRG	Homo sapiens (Human)	518
P19237	TNNI1_HUMAN	reviewed	Troponin I, slow skeletal muscle (Troponin I, slow-twitch isoform)	TNNI1	Homo sapiens (Human)	187
P12081	HARS1_HUMAN	reviewed	Histidine--tRNA ligase, cytoplasmic (EC 6.1.1.21) (Histidyl-tRNA synthetase) (HisRS)	HARS1 HARS HRS	Homo sapiens (Human)	509
P08670	VIME_HUMAN	reviewed	Vimentin	VIM	Homo sapiens (Human)	466
P20941	PHOS_HUMAN	reviewed	Phosducin (PHD) (33 kDa phototransducing protein) (Protein MEKA)	PDC	Homo sapiens (Human)	246
P11474	ERR1_HUMAN	reviewed	Steroid hormone receptor ERR1 (Estrogen receptor-like 1) (Estrogen-related receptor alpha) (ERR-alpha) (Nuclear receptor subfamily 3 group B member 1)	ESRRA ERR1 ESRL1 NR3B1	Homo sapiens (Human)	423
P43686	PRS6B_HUMAN	reviewed	26S proteasome regulatory subunit 6B (26S proteasome AAA-ATPase subunit RPT3) (MB67-interacting protein) (MIP224) (Proteasome 26S subunit ATPase 4) (Tat-binding protein 7) (TBP-7)	PSMC4 MIP224 TBP7	Homo sapiens (Human)	418
P07942	LAMB1_HUMAN	reviewed	Laminin subunit beta-1 (Laminin B1 chain) (Laminin-1 subunit beta) (Laminin-10 subunit beta) (Laminin-12 subunit beta) (Laminin-2 subunit beta) (Laminin-6 subunit beta) (Laminin-8 subunit beta)	LAMB1	Homo sapiens (Human)	1786
Q8WW22	DNJA4_HUMAN	reviewed	DnaJ homolog subfamily A member 4	DNAJA4	Homo sapiens (Human)	397
P11047	LAMC1_HUMAN	reviewed	Laminin subunit gamma-1 (Laminin B2 chain) (Laminin-1 subunit gamma) (Laminin-10 subunit gamma) (Laminin-11 subunit gamma) (Laminin-2 subunit gamma) (Laminin-3 subunit gamma) (Laminin-4 subunit gamma) (Laminin-6 subunit gamma) (Laminin-7 subunit gamma) (Laminin-8 subunit gamma) (Laminin-9 subunit gamma) (S-laminin subunit gamma) (S-LAM gamma)	LAMC1 LAMB2	Homo sapiens (Human)	1609
Q5QP82	DCA10_HUMAN	reviewed	DDB1- and CUL4-associated factor 10 (WD repeat-containing protein 32)	DCAF10 WDR32	Homo sapiens (Human)	559
Q14669	TRIPC_HUMAN	reviewed	E3 ubiquitin-protein ligase TRIP12 (EC 2.3.2.26) (E3 ubiquitin-protein ligase for Arf) (ULF) (HECT-type E3 ubiquitin transferase TRIP12) (Thyroid receptor-interacting protein 12) (TR-interacting protein 12) (TRIP-12)	TRIP12 KIAA0045 ULF	Homo sapiens (Human)	1992
Q5JSZ5	PRC2B_HUMAN	reviewed	Protein PRRC2B (HLA-B-associated transcript 2-like 1) (Proline-rich coiled-coil protein 2B)	PRRC2B BAT2L BAT2L1 KIAA0515	Homo sapiens (Human)	2229
Q9UBQ5	EIF3K_HUMAN	reviewed	Eukaryotic translation initiation factor 3 subunit K (eIF3k) (Eukaryotic translation initiation factor 3 subunit 12) (Muscle-specific gene M9 protein) (PLAC-24) (eIF-3 p25) (eIF-3 p28)	EIF3K EIF3S12 ARG134 HSPC029 MSTP001 PTD001	Homo sapiens (Human)	218
Q7L2H7	EIF3M_HUMAN	reviewed	Eukaryotic translation initiation factor 3 subunit M (eIF3m) (Fetal lung protein B5) (hFL-B5) (PCI domain-containing protein 1)	EIF3M HFLB5 PCID1 GA17 PNAS-125	Homo sapiens (Human)	374
Q9Y262	EIF3L_HUMAN	reviewed	Eukaryotic translation initiation factor 3 subunit L (eIF3l) (Eukaryotic translation initiation factor 3 subunit 6-interacting protein) (Eukaryotic translation initiation factor 3 subunit E-interacting protein)	EIF3L EIF3EIP EIF3S6IP HSPC021 HSPC025 MSTP005	Homo sapiens (Human)	564
Q15363	TMED2_HUMAN	reviewed	Transmembrane emp24 domain-containing protein 2 (Membrane protein p24A) (p24) (p24 family protein beta-1) (p24beta1)	TMED2 RNP24	Homo sapiens (Human)	201
Q16629	SRSF7_HUMAN	reviewed	Serine/arginine-rich splicing factor 7 (Splicing factor 9G8) (Splicing factor, arginine/serine-rich 7)	SRSF7 SFRS7	Homo sapiens (Human)	238
Q13247	SRSF6_HUMAN	reviewed	Serine/arginine-rich splicing factor 6 (Pre-mRNA-splicing factor SRP55) (Splicing factor, arginine/serine-rich 6)	SRSF6 SFRS6 SRP55	Homo sapiens (Human)	344
Q9H4G0	E41L1_HUMAN	reviewed	Band 4.1-like protein 1 (Neuronal protein 4.1) (4.1N)	EPB41L1 KIAA0338	Homo sapiens (Human)	881
P08195	4F2_HUMAN	reviewed	4F2 cell-surface antigen heavy chain (4F2hc) (4F2 heavy chain antigen) (Lymphocyte activation antigen 4F2 large subunit) (Solute carrier family 3 member 2) (CD antigen CD98)	SLC3A2 MDU1	Homo sapiens (Human)	630
Q13144	EI2BE_HUMAN	reviewed	Translation initiation factor eIF-2B subunit epsilon (eIF-2B GDP-GTP exchange factor subunit epsilon)	EIF2B5 EIF2BE	Homo sapiens (Human)	721
O15160	RPAC1_HUMAN	reviewed	DNA-directed RNA polymerases I and III subunit RPAC1 (DNA-directed RNA polymerase I subunit C) (RNA polymerases I and III subunit AC1) (AC40) (DNA-directed RNA polymerases I and III 40 kDa polypeptide) (RPA40) (RPA39) (RPC40)	POLR1C POLR1E	Homo sapiens (Human)	346
O95714	HERC2_HUMAN	reviewed	E3 ubiquitin-protein ligase HERC2 (EC 2.3.2.26) (HECT domain and RCC1-like domain-containing protein 2) (HECT-type E3 ubiquitin transferase HERC2)	HERC2	Homo sapiens (Human)	4834
B5ME19	EIFCL_HUMAN	reviewed	Eukaryotic translation initiation factor 3 subunit C-like protein	EIF3CL	Homo sapiens (Human)	914
Q9UG01	IF172_HUMAN	reviewed	Intraflagellar transport protein 172 homolog	IFT172 KIAA1179	Homo sapiens (Human)	1749
C9J3I9	CE058_HUMAN	reviewed	Putative uncharacterized protein C5orf58	C5orf58	Homo sapiens (Human)	102
Q5RKV6	EXOS6_HUMAN	reviewed	Exosome complex component MTR3 (Exosome component 6) (mRNA transport regulator 3 homolog) (hMtr3) (p11)	EXOSC6 MTR3	Homo sapiens (Human)	272
Q53EL6	PDCD4_HUMAN	reviewed	Programmed cell death protein 4 (Neoplastic transformation inhibitor protein) (Nuclear antigen H731-like) (Protein 197/15a)	PDCD4 H731	Homo sapiens (Human)	469
Q14980	NUMA1_HUMAN	reviewed	Nuclear mitotic apparatus protein 1 (Nuclear matrix protein-22) (NMP-22) (Nuclear mitotic apparatus protein) (NuMA protein) (SP-H antigen)	NUMA1 NMP22 NUMA	Homo sapiens (Human)	2115
P62826	RAN_HUMAN	reviewed	GTP-binding nuclear protein Ran (Androgen receptor-associated protein 24) (GTPase Ran) (Ras-like protein TC4) (Ras-related nuclear protein)	RAN ARA24 OK/SW-cl.81	Homo sapiens (Human)	216
P53999	TCP4_HUMAN	reviewed	Activated RNA polymerase II transcriptional coactivator p15 (Positive cofactor 4) (PC4) (SUB1 homolog) (p14)	SUB1 PC4 RPO2TC1	Homo sapiens (Human)	127
Q6EEV6	SUMO4_HUMAN	reviewed	Small ubiquitin-related modifier 4 (SUMO-4) (Small ubiquitin-like protein 4)	SUMO4 SMT3H4	Homo sapiens (Human)	95
O75478	TAD2A_HUMAN	reviewed	Transcriptional adapter 2-alpha (Transcriptional adapter 2-like) (ADA2-like protein)	TADA2A TADA2L KL04P	Homo sapiens (Human)	443
P61513	RL37A_HUMAN	reviewed	60S ribosomal protein L37a (Large ribosomal subunit protein eL43)	RPL37A	Homo sapiens (Human)	92
Q13371	PHLP_HUMAN	reviewed	Phosducin-like protein (PHLP)	PDCL PHLOP1 PhLP1	Homo sapiens (Human)	301
P13631	RARG_HUMAN	reviewed	Retinoic acid receptor gamma (RAR-gamma) (Nuclear receptor subfamily 1 group B member 3)	RARG NR1B3	Homo sapiens (Human)	454
Q13133	NR1H3_HUMAN	reviewed	Oxysterols receptor LXR-alpha (Liver X receptor alpha) (Nuclear receptor subfamily 1 group H member 3)	NR1H3 LXRA	Homo sapiens (Human)	447
P08235	MCR_HUMAN	reviewed	Mineralocorticoid receptor (MR) (Nuclear receptor subfamily 3 group C member 2)	NR3C2 MCR MLR	Homo sapiens (Human)	984
Q14994	NR1I3_HUMAN	reviewed	Nuclear receptor subfamily 1 group I member 3 (Constitutive activator of retinoid response) (Constitutive active response) (Constitutive androstane receptor) (CAR) (Orphan nuclear receptor MB67)	NR1I3 CAR	Homo sapiens (Human)	352
O75469	NR1I2_HUMAN	reviewed	Nuclear receptor subfamily 1 group I member 2 (Orphan nuclear receptor PAR1) (Orphan nuclear receptor PXR) (Pregnane X receptor) (Steroid and xenobiotic receptor) (SXR)	NR1I2 PXR	Homo sapiens (Human)	434
Q8IYB3	SRRM1_HUMAN	reviewed	Serine/arginine repetitive matrix protein 1 (SR-related nuclear matrix protein of 160 kDa) (SRm160) (Ser/Arg-related nuclear matrix protein)	SRRM1 SRM160	Homo sapiens (Human)	904
P60842	IF4A1_HUMAN	reviewed	Eukaryotic initiation factor 4A-I (eIF-4A-I) (eIF4A-I) (EC 3.6.4.13) (ATP-dependent RNA helicase eIF4A-1)	EIF4A1 DDX2A EIF4A	Homo sapiens (Human)	406
Q14541	HNF4G_HUMAN	reviewed	Hepatocyte nuclear factor 4-gamma (HNF-4-gamma) (Nuclear receptor subfamily 2 group A member 2)	HNF4G NR2A2	Homo sapiens (Human)	408
P10826	RARB_HUMAN	reviewed	Retinoic acid receptor beta (RAR-beta) (HBV-activated protein) (Nuclear receptor subfamily 1 group B member 2) (RAR-epsilon)	RARB HAP NR1B2	Homo sapiens (Human)	455
Q92753	RORB_HUMAN	reviewed	Nuclear receptor ROR-beta (Nuclear receptor RZR-beta) (Nuclear receptor subfamily 1 group F member 2) (Retinoid-related orphan receptor-beta)	RORB NR1F2 RZRB	Homo sapiens (Human)	470
Q15004	PAF15_HUMAN	reviewed	PCNA-associated factor (Hepatitis C virus NS5A-transactivated protein 9) (HCV NS5A-transactivated protein 9) (Overexpressed in anaplastic thyroid carcinoma 1) (OEATC-1) (PCNA-associated factor of 15 kDa) (PAF15) (p15PAF) (PCNA-clamp-associated factor)	PCLAF KIAA0101 NS5ATP9 PAF L5	Homo sapiens (Human)	111
P55884	EIF3B_HUMAN	reviewed	Eukaryotic translation initiation factor 3 subunit B (eIF3b) (Eukaryotic translation initiation factor 3 subunit 9) (Prt1 homolog) (hPrt1) (eIF-3-eta) (eIF3 p110) (eIF3 p116)	EIF3B EIF3S9	Homo sapiens (Human)	814
P10828	THB_HUMAN	reviewed	Thyroid hormone receptor beta (Nuclear receptor subfamily 1 group A member 2) (c-erbA-2) (c-erbA-beta)	THRB ERBA2 NR1A2 THR1	Homo sapiens (Human)	461
Q9Y6I4	UBP3_HUMAN	reviewed	Ubiquitin carboxyl-terminal hydrolase 3 (EC 3.4.19.12) (Deubiquitinating enzyme 3) (Ubiquitin thioesterase 3) (Ubiquitin-specific-processing protease 3)	USP3	Homo sapiens (Human)	520
O15372	EIF3H_HUMAN	reviewed	Eukaryotic translation initiation factor 3 subunit H (eIF3h) (Eukaryotic translation initiation factor 3 subunit 3) (eIF-3-gamma) (eIF3 p40 subunit)	EIF3H EIF3S3	Homo sapiens (Human)	352
Q07002	CDK18_HUMAN	reviewed	Cyclin-dependent kinase 18 (EC 2.7.11.22) (Cell division protein kinase 18) (PCTAIRE-motif protein kinase 3) (Serine/threonine-protein kinase PCTAIRE-3)	CDK18 PCTAIRE3 PCTK3	Homo sapiens (Human)	474
O00303	EIF3F_HUMAN	reviewed	Eukaryotic translation initiation factor 3 subunit F (eIF3f) (Deubiquitinating enzyme eIF3f) (EC 3.4.19.12) (Eukaryotic translation initiation factor 3 subunit 5) (eIF-3-epsilon) (eIF3 p47)	EIF3F EIF3S5	Homo sapiens (Human)	357
Q504Q3	PAN2_HUMAN	reviewed	PAN2-PAN3 deadenylation complex catalytic subunit PAN2 (EC 3.1.13.4) (Inactive ubiquitin carboxyl-terminal hydrolase 52) (PAB1P-dependent poly(A)-specific ribonuclease) (Poly(A)-nuclease deadenylation complex subunit 2) (PAN deadenylation complex subunit 2)	PAN2 KIAA0710 USP52	Homo sapiens (Human)	1202
Q6ZW49	PAXI1_HUMAN	reviewed	PAX-interacting protein 1 (PAX transactivation activation domain-interacting protein)	PAXIP1 PAXIP1L PTIP CAGF28	Homo sapiens (Human)	1069
O75822	EIF3J_HUMAN	reviewed	Eukaryotic translation initiation factor 3 subunit J (eIF3j) (Eukaryotic translation initiation factor 3 subunit 1) (eIF-3-alpha) (eIF3 p35)	EIF3J EIF3S1 PRO0391	Homo sapiens (Human)	258
Q9NX58	LYAR_HUMAN	reviewed	Cell growth-regulating nucleolar protein	LYAR PNAS-5	Homo sapiens (Human)	379
P01106	MYC_HUMAN	reviewed	Myc proto-oncogene protein (Class E basic helix-loop-helix protein 39) (bHLHe39) (Proto-oncogene c-Myc) (Transcription factor p64)	MYC BHLHE39	Homo sapiens (Human)	439
P49407	ARRB1_HUMAN	reviewed	Beta-arrestin-1 (Arrestin beta-1) (Non-visual arrestin-2)	ARRB1 ARR1	Homo sapiens (Human)	418
P49917	DNLI4_HUMAN	reviewed	DNA ligase 4 (EC 6.5.1.1) (DNA ligase IV) (Polydeoxyribonucleotide synthase [ATP] 4)	LIG4	Homo sapiens (Human)	911
P05362	ICAM1_HUMAN	reviewed	Intercellular adhesion molecule 1 (ICAM-1) (Major group rhinovirus receptor) (CD antigen CD54)	ICAM1	Homo sapiens (Human)	532
Q969P0	IGSF8_HUMAN	reviewed	Immunoglobulin superfamily member 8 (IgSF8) (CD81 partner 3) (Glu-Trp-Ile EWI motif-containing protein 2) (EWI-2) (Keratinocytes-associated transmembrane protein 4) (KCT-4) (LIR-D1) (Prostaglandin regulatory-like protein) (PGRL) (CD antigen CD316)	IGSF8 CD81P3 EWI2 KCT4	Homo sapiens (Human)	613
O75821	EIF3G_HUMAN	reviewed	Eukaryotic translation initiation factor 3 subunit G (eIF3g) (Eukaryotic translation initiation factor 3 RNA-binding subunit) (eIF-3 RNA-binding subunit) (Eukaryotic translation initiation factor 3 subunit 4) (eIF-3-delta) (eIF3 p42) (eIF3 p44)	EIF3G EIF3S4	Homo sapiens (Human)	320
P01730	CD4_HUMAN	reviewed	T-cell surface glycoprotein CD4 (T-cell surface antigen T4/Leu-3) (CD antigen CD4)	CD4	Homo sapiens (Human)	458
Q9UQ35	SRRM2_HUMAN	reviewed	Serine/arginine repetitive matrix protein 2 (300 kDa nuclear matrix antigen) (Serine/arginine-rich splicing factor-related nuclear matrix protein of 300 kDa) (SR-related nuclear matrix protein of 300 kDa) (Ser/Arg-related nuclear matrix protein of 300 kDa) (Splicing coactivator subunit SRm300) (Tax-responsive enhancer element-binding protein 803) (TaxREB803)	SRRM2 KIAA0324 SRL300 SRM300 HSPC075	Homo sapiens (Human)	2752
P11473	VDR_HUMAN	reviewed	Vitamin D3 receptor (VDR) (1,25-dihydroxyvitamin D3 receptor) (Nuclear receptor subfamily 1 group I member 1)	VDR NR1I1	Homo sapiens (Human)	427
Q9P2P5	HECW2_HUMAN	reviewed	E3 ubiquitin-protein ligase HECW2 (EC 2.3.2.26) (HECT, C2 and WW domain-containing protein 2) (HECT-type E3 ubiquitin transferase HECW2) (NEDD4-like E3 ubiquitin-protein ligase 2)	HECW2 KIAA1301 NEDL2	Homo sapiens (Human)	1572
Q9BVS4	RIOK2_HUMAN	reviewed	Serine/threonine-protein kinase RIO2 (EC 2.7.11.1) (RIO kinase 2)	RIOK2 RIO2	Homo sapiens (Human)	552
Q9NRC8	SIR7_HUMAN	reviewed	NAD-dependent protein deacetylase sirtuin-7 (EC 2.3.1.286) (NAD-dependent protein deacylase sirtuin-7) (EC 2.3.1.-) (Regulatory protein SIR2 homolog 7) (SIR2-like protein 7)	SIRT7 SIR2L7	Homo sapiens (Human)	400
O95568	MET18_HUMAN	reviewed	Histidine protein methyltransferase 1 homolog (EC 2.1.1.-) (Arsenic-transactivated protein 2) (AsTP2) (Methyltransferase-like protein 18)	METTL18 ASTP2 C1orf156	Homo sapiens (Human)	372
Q03181	PPARD_HUMAN	reviewed	Peroxisome proliferator-activated receptor delta (PPAR-delta) (NUCI) (Nuclear hormone receptor 1) (NUC1) (Nuclear receptor subfamily 1 group C member 2) (Peroxisome proliferator-activated receptor beta) (PPAR-beta)	PPARD NR1C2 PPARB	Homo sapiens (Human)	441
Q92731	ESR2_HUMAN	reviewed	Estrogen receptor beta (ER-beta) (Nuclear receptor subfamily 3 group A member 2)	ESR2 ESTRB NR3A2	Homo sapiens (Human)	530
Q86YQ8	CPNE8_HUMAN	reviewed	Copine-8 (Copine VIII)	CPNE8	Homo sapiens (Human)	564
P49257	LMAN1_HUMAN	reviewed	Protein ERGIC-53 (ER-Golgi intermediate compartment 53 kDa protein) (Gp58) (Intracellular mannose-specific lectin MR60) (Lectin mannose-binding 1)	LMAN1 ERGIC53 F5F8D	Homo sapiens (Human)	510
P24844	MYL9_HUMAN	reviewed	Myosin regulatory light polypeptide 9 (20 kDa myosin light chain) (LC20) (MLC-2C) (Myosin RLC) (Myosin regulatory light chain 2, smooth muscle isoform) (Myosin regulatory light chain 9) (Myosin regulatory light chain MRLC1)	MYL9 MLC2 MRLC1 MYRL2	Homo sapiens (Human)	172
O95071	UBR5_HUMAN	reviewed	E3 ubiquitin-protein ligase UBR5 (EC 2.3.2.26) (E3 ubiquitin-protein ligase, HECT domain-containing 1) (HECT-type E3 ubiquitin transferase UBR5) (Hyperplastic discs protein homolog) (hHYD) (Progestin-induced protein)	UBR5 EDD EDD1 HYD KIAA0896	Homo sapiens (Human)	2799
O00159	MYO1C_HUMAN	reviewed	Unconventional myosin-Ic (Myosin I beta) (MMI-beta) (MMIb)	MYO1C	Homo sapiens (Human)	1063
O43674	NDUB5_HUMAN	reviewed	NADH dehydrogenase [ubiquinone] 1 beta subcomplex subunit 5, mitochondrial (Complex I-SGDH) (CI-SGDH) (NADH-ubiquinone oxidoreductase SGDH subunit)	NDUFB5	Homo sapiens (Human)	189
Q5T7N2	LITD1_HUMAN	reviewed	LINE-1 type transposase domain-containing protein 1 (ES cell-associated protein 11)	L1TD1 ECAT11	Homo sapiens (Human)	865
Q9BYW2	SETD2_HUMAN	reviewed	Histone-lysine N-methyltransferase SETD2 (EC 2.1.1.359) (HIF-1) (Huntingtin yeast partner B) (Huntingtin-interacting protein 1) (HIP-1) (Huntingtin-interacting protein B) (Lysine N-methyltransferase 3A) (Protein-lysine N-methyltransferase SETD2) (EC 2.1.1.-) (SET domain-containing protein 2) (hSET2) (p231HBP)	SETD2 HIF1 HYPB KIAA1732 KMT3A SET2 HSPC069	Homo sapiens (Human)	2564
P62508	ERR3_HUMAN	reviewed	Estrogen-related receptor gamma (ERR gamma-2) (Estrogen receptor-related protein 3) (Nuclear receptor subfamily 3 group B member 3)	ESRRG ERR3 ERRG2 KIAA0832 NR3B3	Homo sapiens (Human)	458
O60216	RAD21_HUMAN	reviewed	Double-strand-break repair protein rad21 homolog (hHR21) (Nuclear matrix protein 1) (NXP-1) (SCC1 homolog) [Cleaved into: 64-kDa C-terminal product (64-kDa carboxy-terminal product) (65-kDa carboxy-terminal product)]	RAD21 HR21 KIAA0078 NXP1 SCC1	Homo sapiens (Human)	631
O60739	EIF1B_HUMAN	reviewed	Eukaryotic translation initiation factor 1b (eIF1b) (Protein translation factor SUI1 homolog GC20)	EIF1B	Homo sapiens (Human)	113
P08151	GLI1_HUMAN	reviewed	Zinc finger protein GLI1 (Glioma-associated oncogene) (Oncogene GLI)	GLI1 GLI	Homo sapiens (Human)	1106
O95696	BRD1_HUMAN	reviewed	Bromodomain-containing protein 1 (BR140-like protein) (Bromodomain and PHD finger-containing protein 2)	BRD1 BRL BRPF2	Homo sapiens (Human)	1058
O00571	DDX3X_HUMAN	reviewed	ATP-dependent RNA helicase DDX3X (EC 3.6.4.13) (CAP-Rf) (DEAD box protein 3, X-chromosomal) (DEAD box, X isoform) (DBX) (Helicase-like protein 2) (HLP2)	DDX3X DBX DDX3	Homo sapiens (Human)	662
P19320	VCAM1_HUMAN	reviewed	Vascular cell adhesion protein 1 (V-CAM 1) (VCAM-1) (INCAM-100) (CD antigen CD106)	VCAM1	Homo sapiens (Human)	739
P24941	CDK2_HUMAN	reviewed	Cyclin-dependent kinase 2 (EC 2.7.11.22) (Cell division protein kinase 2) (p33 protein kinase)	CDK2 CDKN2	Homo sapiens (Human)	298
Q13618	CUL3_HUMAN	reviewed	Cullin-3 (CUL-3)	CUL3 KIAA0617	Homo sapiens (Human)	768
P63104	1433Z_HUMAN	reviewed	14-3-3 protein zeta/delta (Protein kinase C inhibitor protein 1) (KCIP-1)	YWHAZ	Homo sapiens (Human)	245
P60228	EIF3E_HUMAN	reviewed	Eukaryotic translation initiation factor 3 subunit E (eIF3e) (Eukaryotic translation initiation factor 3 subunit 6) (Viral integration site protein INT-6 homolog) (eIF-3 p48)	EIF3E EIF3S6 INT6	Homo sapiens (Human)	445
P19784	CSK22_HUMAN	reviewed	Casein kinase II subunit alpha' (CK II alpha') (EC 2.7.11.1)	CSNK2A2 CK2A2	Homo sapiens (Human)	350
Q5TC82	RC3H1_HUMAN	reviewed	Roquin-1 (Roquin) (EC 2.3.2.27) (RING finger and C3H zinc finger protein 1) (RING finger and CCCH-type zinc finger domain-containing protein 1) (RING finger protein 198)	RC3H1 KIAA2025 RNF198	Homo sapiens (Human)	1133
Q99714	HCD2_HUMAN	reviewed	3-hydroxyacyl-CoA dehydrogenase type-2 (EC 1.1.1.35) (17-beta-hydroxysteroid dehydrogenase 10) (17-beta-HSD 10) (EC 1.1.1.51) (2-methyl-3-hydroxybutyryl-CoA dehydrogenase) (MHBD) (3-hydroxy-2-methylbutyryl-CoA dehydrogenase) (EC 1.1.1.178) (3-hydroxyacyl-CoA dehydrogenase type II) (Endoplasmic reticulum-associated amyloid beta-peptide-binding protein) (Mitochondrial ribonuclease P protein 2) (Mit…	HSD17B10 ERAB HADH2 MRPP2 SCHAD SDR5C1 XH98G2	Homo sapiens (Human)	261
P13612	ITA4_HUMAN	reviewed	Integrin alpha-4 (CD49 antigen-like family member D) (Integrin alpha-IV) (VLA-4 subunit alpha) (CD antigen CD49d)	ITGA4 CD49D	Homo sapiens (Human)	1032
Q6NUN9	ZN746_HUMAN	reviewed	Zinc finger protein 746 (Parkin-interacting substrate) (PARIS)	ZNF746 PARIS	Homo sapiens (Human)	644
Q13418	ILK_HUMAN	reviewed	Integrin-linked protein kinase (EC 2.7.11.1) (59 kDa serine/threonine-protein kinase) (ILK-1) (ILK-2) (p59ILK)	ILK ILK1 ILK2	Homo sapiens (Human)	452
O95747	OXSR1_HUMAN	reviewed	Serine/threonine-protein kinase OSR1 (EC 2.7.11.1) (Oxidative stress-responsive 1 protein)	OXSR1 KIAA1101 OSR1	Homo sapiens (Human)	527
Q99613	EIF3C_HUMAN	reviewed	Eukaryotic translation initiation factor 3 subunit C (eIF3c) (Eukaryotic translation initiation factor 3 subunit 8) (eIF3 p110)	EIF3C EIF3S8	Homo sapiens (Human)	913
Q49MI3	CERKL_HUMAN	reviewed	Ceramide kinase-like protein	CERKL	Homo sapiens (Human)	558
P04585	POL_HV1H2	reviewed	Gag-Pol polyprotein (Pr160Gag-Pol) [Cleaved into: Matrix protein p17 (MA); Capsid protein p24 (CA); Spacer peptide 1 (SP1) (p2); Nucleocapsid protein p7 (NC); Transframe peptide (TF); p6-pol (p6*); Protease (EC 3.4.23.16) (PR) (Retropepsin); Reverse transcriptase/ribonuclease H (EC 2.7.7.49) (EC 2.7.7.7) (EC 3.1.26.13) (Exoribonuclease H) (EC 3.1.13.2) (p66 RT); p51 RT; p15; Integrase (IN) (EC 2.…	gag-pol	Human immunodeficiency virus type 1 group M subtype B (isolate HXB2) (HIV-1)	1435
O00141	SGK1_HUMAN	reviewed	Serine/threonine-protein kinase Sgk1 (EC 2.7.11.1) (Serum/glucocorticoid-regulated kinase 1)	SGK1 SGK	Homo sapiens (Human)	431
P56537	IF6_HUMAN	reviewed	Eukaryotic translation initiation factor 6 (eIF-6) (B(2)GCN homolog) (B4 integrin interactor) (CAB) (p27(BBP))	EIF6 EIF3A ITGB4BP OK/SW-cl.27	Homo sapiens (Human)	245
P06748	NPM_HUMAN	reviewed	Nucleophosmin (NPM) (Nucleolar phosphoprotein B23) (Nucleolar protein NO38) (Numatrin)	NPM1 NPM	Homo sapiens (Human)	294
P23508	CRCM_HUMAN	reviewed	Colorectal mutant cancer protein (Protein MCC)	MCC	Homo sapiens (Human)	829
P19532	TFE3_HUMAN	reviewed	Transcription factor E3 (Class E basic helix-loop-helix protein 33) (bHLHe33)	TFE3 BHLHE33	Homo sapiens (Human)	575
O15371	EIF3D_HUMAN	reviewed	Eukaryotic translation initiation factor 3 subunit D (eIF3d) (Eukaryotic translation initiation factor 3 subunit 7) (eIF-3-zeta) (eIF3 p66)	EIF3D EIF3S7	Homo sapiens (Human)	548
P01241	SOMA_HUMAN	reviewed	Somatotropin (Growth hormone) (GH) (GH-N) (Growth hormone 1) (Pituitary growth hormone)	GH1	Homo sapiens (Human)	217
P60033	CD81_HUMAN	reviewed	CD81 antigen (26 kDa cell surface protein TAPA-1) (Target of the antiproliferative antibody 1) (Tetraspanin-28) (Tspan-28) (CD antigen CD81)	CD81 TAPA1 TSPAN28	Homo sapiens (Human)	236
Q92956	TNR14_HUMAN	reviewed	Tumor necrosis factor receptor superfamily member 14 (Herpes virus entry mediator A) (Herpesvirus entry mediator A) (HveA) (Tumor necrosis factor receptor-like 2) (TR2) (CD antigen CD270)	TNFRSF14 HVEA HVEM UNQ329/PRO509	Homo sapiens (Human)	283
P01889	HLAB_HUMAN	reviewed	HLA class I histocompatibility antigen, B alpha chain (Human leukocyte antigen B) (HLA-B)	HLA-B HLAB	Homo sapiens (Human)	362
Q9Y4P8	WIPI2_HUMAN	reviewed	WD repeat domain phosphoinositide-interacting protein 2 (WIPI-2) (WIPI49-like protein 2)	WIPI2 CGI-50	Homo sapiens (Human)	454
Q99496	RING2_HUMAN	reviewed	E3 ubiquitin-protein ligase RING2 (EC 2.3.2.27) (Huntingtin-interacting protein 2-interacting protein 3) (HIP2-interacting protein 3) (Protein DinG) (RING finger protein 1B) (RING1b) (RING finger protein 2) (RING finger protein BAP-1) (RING-type E3 ubiquitin transferase RING2)	RNF2 BAP1 DING HIPI3 RING1B	Homo sapiens (Human)	336
P55854	SUMO3_HUMAN	reviewed	Small ubiquitin-related modifier 3 (SUMO-3) (SMT3 homolog 1) (SUMO-2) (Ubiquitin-like protein SMT3A) (Smt3A)	SUMO3 SMT3A SMT3H1	Homo sapiens (Human)	103
Q6IQ23	PKHA7_HUMAN	reviewed	Pleckstrin homology domain-containing family A member 7 (PH domain-containing family A member 7)	PLEKHA7	Homo sapiens (Human)	1121
P61956	SUMO2_HUMAN	reviewed	Small ubiquitin-related modifier 2 (SUMO-2) (HSMT3) (SMT3 homolog 2) (SUMO-3) (Sentrin-2) (Ubiquitin-like protein SMT3B) (Smt3B)	SUMO2 SMT3B SMT3H2	Homo sapiens (Human)	95
